# Supplementary material for: Indole Alkaloids and Phenolic Amides from the Rhizomes of Cimicifuga heracleifolia and Their In Vitro Soluble Epoxide Hydrolase (sEH) Inhibitory Activity
Source: Plants (Basel). 2025 Jun 6;14(12):1742. doi: 10.3390/plants14121742 (PMC12196358; doi:10.3390/plants14121742)
Supplement: Supplementary file 1 [file plants-14-01742-s001.zip]

Archive with 1 entries (1 files):
- plants-3655707-supplementary.pdf
